# Supplementary material for: Mesoscopic Fluorescence Imaging of Light-Triggered Chemotherapeutic Release in Cancer Spheroid Models
Source: Pharmaceutics. 2026 Apr 17;18(4):495. doi: 10.3390/pharmaceutics18040495 (PMC13118955; doi:10.3390/pharmaceutics18040495)
Supplement: Supplementary file 1 [file pharmaceutics-18-00495-s001.zip]

Archive with 1 entries (1 files):
- pharmaceutics-4184404-supplementary.pdf
